# Supplementary material for: Nanopore Workflow for Grapevine Viroid Surveillance in Kazakhstan: Bypassing rRNA Depletion Through Non-Canonical Priming
Source: Pathogens. 2025 Aug 6;14(8):782. doi: 10.3390/pathogens14080782 (PMC12388932; doi:10.3390/pathogens14080782)
Supplement: Supplementary file 1 [file pathogens-14-00782-s001.zip]

Archive with 6 entries (6 files):
- Figure S1.png
- Figure S2.pdf
- Figure S3.pdf
- Figure S4.pdf
- Figure S5.png
- Table S1.pdf
